# Supplementary material for: Genetics of resistance to Zymoseptoria tritici and applications to wheat breeding
Source: Fungal Genet Biol. 2015 Jun;79:33–41. doi: 10.1016/j.fgb.2015.04.017 (PMC4510316; doi:10.1016/j.fgb.2015.04.017)
Supplement: Supplementary data 1 [file mmc1.xlsx]

## Sheet: Title of Table S1
On-line supplementary material for J.K.M. Brown, L. Chartrain, P. Lasserre-Zuber & C. Saintenac, 'Genetics of resistance to Zymoseptoria tritici and applications to wheat breeding', in Fungal Genetics and Biology
Table S1. Quantitative trait loci (QTL) for resistance of bread wheat (Triticum aestivum) to Septoria tritici blotch (Zymoseptoria tritici), with their chromosomal locations, nearest markers, Z. tritici isolates with which they were identified, pathogenic traits scored, proportion of variation explained, resistant source line or cultivar, and Stb genes with which they may be co-located. (a) QTL a…

## Sheet: Table S1a QTL
QTL	LG	Genome	LG Arm	Chromosome arm	Associated molecular marker (closest marker and second closest marker in bracket)	Seedling stage inoculum	Adult stage inoculum	Traits	% of phenotypic variation	Original cv. Source	Co-localization	Paper
1BS	1	B	S	1BS	wPt-2019	IPO87016		Necrosis*, Pycnidia*	67.3 (N); 59.3-68.3 (P)	Apache	Stb2, Stb11, StbWW	Tabib Ghaffary et al, 2011
QTL1	1	A	C	1AC	wPt-669563		Natural infection, IPO98046, Hun2	Symptoms	11	Robigus/Soissons		Goudemand et al, 2013
QTL2	1	A	L	1AL	wPt-732616 (wPt-1011)		IPO323	AUDPC	10	Apache/Balance		Goudemand et al, 2013
QStb.1A	1	A	S	1AS	E32M56_95	IPO92034		Necrosis	7.1	Mazurka		Kelm et al, 2012
QStb.1B.b	1	B	S	1BS	Xgwm1078	BBA22		Pycnidia*	2.4	Solitär		Kelm et al, 2012
QStb.1B.a	1	B	S	1BS	Xgwm752.1B	IPO99015, IPO92034, Hu1, Hu2		Necrosis*, Pycnidia*	11.7 (P)/ 17.8 (N); 4.7 (P)/11.1 (N); 3.7 (P)/4.8 (N); 7.0 (P)/7.4 (N)	Solitär	Stb2, Stb11, StbWW	Kelm et al, 2012
1D	1	D		1D	XwPt1799	Ma04-94		Symptoms	13	ND 735		Mergum et al, 2013
QStb.lsa_fb-1A	1	A	C	1AC	Xwmc0312 (XwPt-7030)		Mixture of BAZ 6/1/04, BAZ 8/8/04 (Germany)	Pycnidia	3	Florett		Risser et al, 2011
QStb.lsa_fb-1B	1	B	S	1BS	(XwPt-0260) Xwmc0419		Mixture of BAZ 6/1/04, BAZ 8/8/04 (Germany)	Pycnidia	2.9	Biscay	Stb2, Stb11, StbWW	Risser et al, 2011
QStb.ipk-1D	1	D	S	1DS	Xmwg938a	IPO92067, IPO93014 (Argentina)		Pycnidia*	-	W7984		Simon et al, 2004a*
QStb.risø-2B	2	B	L	2BL	Xwmc175a Xwmc175b		Mixture of 11 M. g. isolates	AUDPC Pycnida	25.9	Senat	Stb9	Eriksen et al, 2003
2DS	2	D	S	2DS	Xgpw332b		IPO323	Symptoms	7.8-30.9	Apache	Rht8, Ppd-D1	Tabib Ghaffary et al, 2011
QTL3	2	B	S	2BS	wmc764 (wPt-0289, wPt-4453)		Natural infection, IPO323, IPO98099		20	FD3/Robigus		Goudemand et al, 2013
QStb.lsa_af-2B	2	B	L	2BL	(Xpsr540) Xcfd276		Mixture of BAZ 6/1/04, BAZ 8/8/04 (Germany)	Pycnidia	9.6	Arina	Stb9	Miedaner et al,2012
QStb.lsa_fb-2B	2	B	C	2BC	XP2553-222 (Xwmc0344)		Mixture of BAZ 6/1/04, BAZ 8/8/04 (Germany)	Pycnidia	4.8	Biscay	plant height QTL	Risser et al, 2011
QStb.risø-3A.1	3	A	S	3AS	Xgwm369	IPO323, Risø97-86		Necroses*	-	Senat	Stb6	Eriksen et al, 2003
QStb.risø-3A.2	3	A	C	3AC	Xwmc388a, Xwmc505	IPO323, Risø97-86	Mixture of 11 M. g. isolates	Necroses*; Pycnidia, AUDPC Pycnida	18.2	Senat		Eriksen et al, 2003
QStb.risø-3B	3	B	L	3BL	M62/P38-373	Risø97-86		Necroses*	-	Senat		Eriksen et al, 2003
3AS	3	A	S	3AS	wPt-0836, wPt-0797	IPO323	IPO323	Necrosis*, Pycnidia*, Symptoms	46.1-73.7 (N); 27.7-39.7 (P); 19.1-35.6 (S)	Balance	Stb6	Tabib Ghaffary et al, 2011
QTL4	3	B	L	3BL	wPt-6834 (wPt-10758, wPt-0343)		Natural infection, IPO94269		15	Bermude/Timber		Goudemand et al, 2013
QTL5	3	D	S	3DS	cfd141a (gwm161)		IPO323	Symptoms	8	Apache/Balance		Goudemand et al, 2013
QStb.3AS	3	A	S	3AS	Xgwm369	IPO323		Necrosis*, Pycnidia*	42.7 (N); 19.1 (P)	Solitär	Stb6	Kelm et al, 2012
QStb.3B	3	B	S	3BS	E35M52_129	IPO92034		Pycnidia*	9	Solitär	Stb14	Kelm et al, 2012
QStb.3DS	3	D	S	3DS	Xgwm1243	IPO99015		Necrosis*, Pycnidia*	8.5 (N); 3.7 (P)	Solitär		Kelm et al, 2012
QStb.lsa_af-3B	3	B	L	3BL	(Xcfab2134) Xgwm131		Mixture of BAZ 6/1/04, BAZ 8/8/04 (Germany)	Pycnidia	14.2	Arina		Miedaner et al,2012
QStb.lsa_fb-3B	3	B	S	3BS	(XP2553-237) Xstb10		Mixture of BAZ 6/1/04, BAZ 8/8/04 (Germany)	Pycnidia	12.6	Florett	plant height QTL, heading date QTL	Risser et al, 2011
QStb.wai-3A	3	A	S	3AS	wPt-0714, wPt-1589	79.2.1A		1-5Note*	11.1	Janz	Stb6	Zwart et al, 2010
QStb.wai-3D	3	D	S	3DS	Lr24/Sr24 (Xwmc169b)	79.2.1A		1-5Note*	21.2-45.1	CPI133872		Zwart et al, 2010
QTL7	4	A	L	4AL	wPt-6997		Natural infection, IPO323, IPO98099		11	FD3/Robigus		Goudemand et al, 2013
QTL6	4	A		4A	wPt-798213		Natural infection, IPO323, IPO98099		17	FD3/Robigus		Goudemand et al, 2013
QStb.4AL	4	A	L	4AL	Xwmc313, Xgwm160	IPO90015, IPO323, BBA22		Necrosis*, Pycnidia*	2.9-24.8 (N); 4.1-12.8 (P)	Mazurka	Stb7, Stb12	Kelm et al, 2012
QStb.lsa_hr-4D	4	D	S	4DS	Rht-D1 (Xbarc105)		BAZ 8/8/04 (Germany)	Pycnidia	24.4	History	Rht-D1	Miedaner et al,2012
QStb.lsa_tb-4A	4	A	L	4AL	XwPt-5434 (Xwmc0219)		Mixture of BAZ 6/1/04, BAZ 8/8/04 (Germany)	Pycnidia	5.8	Tuareg	Stb7, Stb12	Risser et al, 2011
QStb.lsa_fb-4B	4	B	L	4BL	(XP1754-147) XwPt-8092		Mixture of BAZ 6/1/04, BAZ 8/8/04 (Germany)	Pycnidia	9.3	Florett		Risser et al, 2011
QStb.lsa_tb-4B	4	B	C	4BC	(Xwmc0471) Xwmc0238		Mixture of BAZ 6/1/04, BAZ 8/8/04 (Germany)	Pycnidia	17.3	Tuareg		Risser et al, 2011
QStb.lsa_tb-4D	4	D	C	4DC	(Xcfd0071) Xgwm0129		Mixture of BAZ 6/1/04, BAZ 8/8/04 (Germany)	Pycnidia	5.2	Tuareg		Risser et al, 2011
QTL8	5	A	S	5AS	(wPt-3620, wPt-0605) gwm129		IPO323	AUDPC	17	Apache/Balance		Goudemand et al, 2013
QTL9	5	A	L	5AL	wPt-7061 (wPt-1200, wPt-2873)	IPO94269, IPO323, IPO98094, IPO98042		Necrosis*	16	FD3/Robigus		Goudemand et al, 2013
QTL10	5	B	L	5BL	wPt-664788 (wPt-3076)	IPO94269, IPO323, IPO98094, IPO98042			14	FD3/Robigus		Goudemand et al, 2013
5BL	5	B	L	5BL	XwPt7101, X377410	Ma04-94		Symptoms	10.2	ND 735	Stb1	Mergum et al, 2013
QStb.lsa_af-5B	5	B	C	5BC	(Xwmc473) Xpsr574		Mixture of BAZ 6/1/04, BAZ 8/8/04 (Germany)	Pycnidia	6.7	Arina	Stb1	Miedaner et al,2012
QStb.lsa_fb-5B	5	B	L	5BL	(Xgwm0408) XwPt-4577		Mixture of BAZ 6/1/04, BAZ 8/8/04 (Germany)	Pycnidia	2.3	Biscay		Risser et al, 2011
QStb.psr-6B-1	6	B	L	6BL	Xgwm133, StaMct.200A		IPO94269, IPO89011, IPO290	Pycnidia	24	Riband		Chartrain et al, 2004a
QStb.risø-6B.1	6	B	S	6BS	M48/P32-112	IPO323		Necroses*	-	Senat		Eriksen et al, 2003
QStb.risø-6B.2	6	B	L	6BL	Xwmc397, Xwmc341	Risø97-86	Mixture of 11 M. g. isolates	Necroses*; AUDPC Pycnida	67.9	Senat		Eriksen et al, 2003
QStb.6B	6	B	C	6BC	Xgwm1076, Xgwm219	IPO92034		Necrosis*, Pycnidia*	6.5 (N); 4.0 (P)	Solitär		Kelm et al, 2012
QStb.lsa_af-6D	6	D	C	6DC	(Xcfd19) Xgdm14		Mixture of BAZ 6/1/04, BAZ 8/8/04 (Germany)	Pycnidia	9.5	Arina		Miedaner et al,2012
QStb.lsa_tb-6B	6	B	S	6BS	XwPt-6286 (XP1459-119)		Mixture of BAZ 6/1/04, BAZ 8/8/04 (Germany)	Pycnidia	11.8	Tuareg		Risser et al, 2011
QStb.lsa_fb-6D	6	D	S	6DS	(Xgwm0469) Xcfd0013		Mixture of BAZ 6/1/04, BAZ 8/8/04 (Germany)	Pycnidia	11.9	Florett	Stb18	Risser et al, 2011
QStb.ipk-6B	6	B	S	6BS	Xksuh4b	IPO92067 (Argentina)		Pycnidia*	-	W7984		Simon et al, 2004a*
QStb.psr-7D-1	7	D	S	7DS	Xcdo475b, Xswm5		IPO92006	AUDPC Pycnidia	11	Arina	Stb5	Arraiano et al, 2007b
QStb.risø-7B	7	B	C	7BC	M49/P38-229, M49/P11-229		Mixture of 11 M. g. isolates	AUDPC Pycnida	12.2	Senat	Stb13	Eriksen et al, 2003
7DS	7	D	S	7DS	Xgwm111	IPO98022, IPO98046		Pycnidia*	5.9-27.5 (P)	Apache	Stb4	Tabib Ghaffary et al, 2011
7DL	7	D	L	7DL	wPt-1859 ou Xgpw313	IPO89011, IPO98046		Pycnidia*	8-20.5 (P)	Apache		Tabib Ghaffary et al, 2011
QStb.7DS	7	D	S	7DS	E34M58_134, Xgwm885	IPO99015		Necrosis*, Pycnidia*	3.9 (N); 1.9 (P)	Solitär		Kelm et al, 2012
QStb.lsa_fb-7A	7	A	C	7AC	Xbarc0108 (Xwmc0009)		Mixture of BAZ 6/1/04, BAZ 8/8/04 (Germany)	Pycnidia	5.1	Florett		Risser et al, 2011
QStb.lsa_tb-7B	7	B	L	7BL	Xwmc0517 (XP2255-118)		Mixture of BAZ 6/1/04, BAZ 8/8/04 (Germany)	Pycnidia	8	Tuareg		Risser et al, 2011
QStb.lsa_fb-7D	7	D	L	7DL	XwPt-7842 (XwPt-7368)		Mixture of BAZ 6/1/04, BAZ 8/8/04 (Germany)	Pycnidia	3	Biscay		Risser et al, 2011
QStb.ipk-7B	7	B	L	7BL	Xksud2a		IPO93014 (Argentina)	AUDPC Pycnidia	16-21	W7984		Simon et al, 2004a*
QStb.ipk-7D2	7	D	S	7DS	Xgwm1220		FALP 0103	Necrosis	-	CS (T. ae. spelta 7D)	Stb5	Simon et al, 2010
QStb.ipk-7D1	7	D	C	7DC	Xgwm111, Xgwm1242	FALP 0103		Necrosis*	-	Chinese-Spring	Stb4	Simon et al, 2010
QStb.wai-7D	7	D	S	7DS	wPt-3727, Xwmc405b	79.2.1A		1-5Note*	10.8	CPI133872	Stb5	Zwart et al, 2010
								*: evaluation at seedling stage				*:No permutation test to determine QTL LOD threshold

## Sheet: Table S1b MetaQTL
Name	LG	Genome	LG Arm	Chromosome arm	Markers linked to STB resistance	Seedling stage inoculum	Adult stage inoculum	Traits	% of explained phenotypic variation	Source	Co-localization	Paper
MQTL1	1	A	S	1AS	(wPt-7905) wPt-2527 (gpw7072)	IPO94269, IPO323, IPO98094, IPO98042	Natural infection, IPO323, IPO98099, IPO98046, Hun2	Necrosis*, Pycnidia*, Symptoms, 1-9Note	12-18	Robigus/Soissons; FD3/Robigus**		Goudemand et al, 2013
MQTL2	1	B	S	1BS	(wPt-4325, gpw4069) tPt-8929	IPO98046, IPO98022, IPO87016, IPO89011, IPO323	IPO323		7-12	Apache/Balance**	Stb2, Stb11, StbWW	Goudemand et al, 2013
MQTL3	1	B	L	1BL	(wPt-6975) wPt-4721 (wPt-5281)		Natural infection, IPO323, IPO98099		11	FD3/Robigus		Goudemand et al, 2013
MQTL4	2	A	S	2AS	(wPt-740658, wmc177, wPt-9320) wPt-6711		Natural infection, IPO323, IPO98099, IPO98047, IPO94269	% symptoms, 1-9Note	11-17	FD3/Robigus; Bermude/Timber; Cordiale/Nuage	Ppd-A1	Goudemand et al, 2013
MQTL5	2	A	L	2AL	(wPt-9277, wPt-6662, wPt-741584) wPt-7901		Natural infection, IPO323, IPO98099	% symptoms, AUDPC	9-11	FD3/Robigus; Apache/Balance		Goudemand et al, 2013
MQTL6	2	B	S	2BS	(wPt-5672, gpw7438, wPt-8583) wPt-6199	IPO94269, IPO323, IPO98094, IPO98042, IPO98046, IPO98022, IPO87016, IPO89011			11-22	FD3/Robigus*; Apache/Balance*		Goudemand et al, 2013
MQTL7	2	B	C	2BC	(wPt-0335, wPt-668084) gpw3032		IPO323		17	Apache/Balance		Goudemand et al, 2013
MQTL8	2	B	L	2BL	(wPt-1646, wPt-0189) wPt-8340		Natural infection, IPO323 IPO98099, IPO98047		11-15	Cordiale/Nuage; FD3/Robigus		Goudemand et al, 2013
MQTL10	2	D	S	2DS	(gwm332, gwm484) wPt-6419		IPO323	% symptoms, AUDPC, 1-9Note	10-26	Apache/Balance	Ppd-D1, Rht8	Goudemand et al, 2013
MQTL9	2	D	S	2DS	(cfd36b, wPt-6003) wPt-6780	IPO98046, IPO98022, IPO87016, IPO89011, IPO323	Natural infection, IPO323, IPO98099	Necrosis*, Pycnidia*, Symptoms, 1-9Note	11-24	Apache/Balance*; FD3/Robigus		Goudemand et al, 2013
MQTL11	2	D	L	2DL	(wPt-665644, wPt-0298) wPt-8330		Natural infection, IPO94269	% symptoms, AUDPC	12	Bermude/Timber		Goudemand et al, 2013
MQTL12	3	A	S	3AS	wPt-0714 (wPt-5486, wPt-0951, wPt-0797)	IPO94269, IPO323, IPO98094, IPO98042, IPO98046, IPO98022, IPO87016, IPO89011	Natural infection, IPO323, IPO98099, Hun3	Necrosis*, Pycnidia*, Symptoms, AUDPC	9-77	Apache/Balance**; FD3/Robigus**; Nogal/Bio110	Stb6	Goudemand et al, 2013
MQTL13	3	A	L	3AL	wPt-1036 (wPt-1596, wPt-9761)		Natural infection, IPO323, IPO98099, IPO98046, Hun2	% symptoms, AUDPC	15-18	FD3/Robigus; Robigus/Soissons		Goudemand et al, 2013
MQTL14	3	B	L	3BL	wPt-11278 (wPt-0644, wPt-3725, wPt-5358)	IPO98046, IPO98022, IPO87016, IPO89011, IPO323	Natural infection, Hun3, IPO98047		6-15	Apache/Balance*; Nogal/Bio110; Cordiale/Nuage		Goudemand et al, 2013
MQTL15	3	D	L	3DL	(wPt-732185, barc125) wPt-731416	IPO98046, IPO98022, IPO87016, IPO89011, IPO323	Natural infection, IPO94269, Hun3	Necrosis*, Pycnidia*, Symptoms, AUDPC	7-20	Apache/Balance*; Bermude/Timber; Nogal/Bio110		Goudemand et al, 2013
MQTL16	4	B	C	4BC	wPt-3439 (gwm149, wPt-8650, wmc617)		Natural infection, IPO323, IPO98099	% symptoms, 1-9Note	9-18	FD3/Robigus; Apache/Balance	Rht-B1	Goudemand et al, 2013
MQTL17	4	B	L	4BL	wPt-1101 (wPt-7365, wPt-6209, wPt-3991)		Natural infection, IPO323, IPO98099	1-9Note	13	FD3/Robigus		Goudemand et al, 2013
MQTL18	4	D	C	4DC	wPt-0431 (wPt-3058, wPt-665313, wPt-5809)		Natural infection, IPO323, IPO98099	% symptoms, AUDPC, 1-9Note	10-30	FD3/Robigus	Rht-D1	Goudemand et al, 2013
MQTL19	5	A	S	5AS	wPt-2697 (wPt-797382, tPt-6183)	IPO94269, IPO323, IPO98094, IPO98042	Natural infection, IPO98046, Hun2	Necrosis*, Pycnidia*, Symptoms, AUDPC	8-16	FD3/Robigus*; Robigus/Soissons		Goudemand et al, 2013
MQTL20	6	A	S	6AS	tPt-4209 (wPt-1664, wPt-9132, wPt-0864)	IPO94269, IPO323, IPO98094, IPO98042	Natural infection, IPO323, IPO98099, Hun3	Necrosis*, Pycnidia*, Symptoms, AUDPC, 1-9Note	10-15	FD3/Robigus**; Nogal/Bio110		Goudemand et al, 2013
MQTL21	6	B	S	6BS	wPt-729979 (wPt-2587, wPt-2297, wPt-6437)	IPO94269, IPO323, IPO98094, IPO98042	IPO323, IPO98099, IPO98046, Hun2, Natural infection, IPO98047	Necrosis*, Pycnidia*, Symptoms, AUDPC	6-20	FD3/Robigus**; Robigus/Soissons; Cordiale/Nuage		Goudemand et al, 2013
MQTL22	6	D	S	6DS	gpw5176 (gpw3087, wPt-665166)	IPO98046, IPO98022, IPO87016, IPO89011, IPO323	IPO323	Necrosis*, Pycnidia*, Symptoms, AUDPC	10-64	Apache/Balance**	Stb18	Goudemand et al, 2013
MQTL23	7	A	S	7AS	(wPt-8171, wPt-3794, wPt-1510) wPt-732309	IPO94269, IPO323, IPO98094, IPO98042	Natural infection, IPO323, IPO98099	Necrosis*, Pycnidia*, AUDPC	15-42	FD3/Robigus**		Goudemand et al, 2013
MQTL24	7	A	L	7AL	(wPt-5524, wPt-0639, wPt-744897) wPt-0971		IPO323, IPO98113, IPO98022, IPO9007	% symptoms, AUDPC	11-32	FD12/SE11; Apache/Balance		Goudemand et al, 2013
MQTL25	7	D	C	7DC	(wPt-744433, wPt-664469) gwm111	IPO98046, IPO98022, IPO87016, IPO89011, IPO323		Necrosis, Pycnidia, Symptoms, AUDPC	6-33	Apache/Balance*	Stb4	Goudemand et al, 2013
MQTL26	7	D	L	7DL	(wPt-2258) wPt-7642		Hun3	Pycnidia, % necrosis	33	Nogal/Bio110		Goudemand et al, 2013
MQTL27	7	D	L	7DL	(wPt-667894, wPt-7368) wPt-6553		Natural infection, IPO323, IPO98046, Hun2	% symptoms, AUDPC	8-15	Apache/Balance; Robigus/Soissons		Goudemand et al, 2013
								*: evaluation at seedling stage		**: evaluation at seedling and adult stage
										*: evaluation at seedling stage
